# Supplementary material for: The Impact of Postoperative Pulmonary Complications on Perioperative Outcomes in Patients Undergoing Pneumonectomy: A Multicenter Retrospective Cohort Study of the German Thorax Registry
Source: J Clin Med. 2023 Dec 20;13(1):35. doi: 10.3390/jcm13010035 (PMC10779566; doi:10.3390/jcm13010035)
Supplement: Supplementary file 1 [file jcm-13-00035-s001.zip]

Archive with 1 entries (1 files):
- jcm-2721757-supplementary.pdf
